# Supplementary material for: How Bad is it? Elite Influence and the Perceived Seriousness of the Coronavirus Pandemic
Source: Journal of Experimental Political Science. 2020 Dec 18:1–9. doi: 10.1017/XPS.2020.45 (PMC7870919; doi:10.1017/XPS.2020.45)
Supplement: Supplementary file 1 [file S2052263020000457sup.zip]

Archive with 2 entries (2 files):
- S2052263020000457sup001.pdf
- S2052263020000457sup002.docx
